# Supplementary material for: Sex-Related Differences in Myocardial Deformation and Systolic Function in Healthy Individuals: A Systematic Review and Meta-Analysis of Global Longitudinal Strain and Left Ventricular Ejection Fraction
Source: J Clin Med. 2026 Apr 9;15(8):2859. doi: 10.3390/jcm15082859 (PMC13115635; doi:10.3390/jcm15082859)
Supplement: Supplementary file 1 [file jcm-15-02859-s001.zip]

Archive with 5 entries (5 files):
- Supplementary Materials S1.pdf
- Supplementary Materials S2.pdf
- Supplementary Materials S3.pdf
- Supplementary Materials S4.png
- Supplementary Materials S5.png
